# Supplementary material for: Serotonin-Derived Fluorophore: A Novel Fluorescent Biomaterial for Copper Detection in Urine
Source: Sensors (Basel). 2023 Mar 10;23(6):3030. doi: 10.3390/s23063030 (PMC10055690; doi:10.3390/s23063030)
Supplement: Supplementary file 1 [file sensors-23-03030-s001.zip]

Archive with 1 entries (1 files):
- sensors-2286112-supplementary.pdf
